# Supplementary material for: Exposure to Volatile Organic Compounds May Contribute to Atopic Dermatitis in Adults
Source: Biomedicines. 2024 Jun 26;12(7):1419. doi: 10.3390/biomedicines12071419 (PMC11274632; doi:10.3390/biomedicines12071419)
Supplement: Supplementary file 1 [file biomedicines-12-01419-s001.zip]

Archive with 1 entries (1 files):
- biomedicines-3032264-supplementary.pdf
